# Supplementary material for: Genome-Wide Population Genetic Analysis of Commercial, Indigenous, Game, and Wild Chickens Using 600K SNP Microarray Data
Source: Front Genet. 2020 Sep 25;11:543294. doi: 10.3389/fgene.2020.543294 (PMC7545075; doi:10.3389/fgene.2020.543294)
Supplement: Supplementary file 4 [file Table_2.XLSX]

## Sheet: Sheet1
Table S2 Chromosome position, number of SNPs, physical position of runs of homozygosity ROH islands, and symbols for all annotated genes within these genomic regions
Production purpose	Breed	CHR	Physical Position (Mb)	Number of SNPs	Genes
Commercial	WL	1	72.96629 - 76.732584	691	CCDC91,FAR2,C12orf4,FGF6,FGF23,CCND2,NDUFA9,KCNA5,NTF3,ANO2,VWF,CD9,PRMT8,TSPAN9,TEAD4,TULP3,RHNO1,FOXM1,ITFG2,FKBP4,NECAP1,FOXJ2,SLC2A14,NANOG,AICDA,MFAP5,RIMKLB,PHC1,M6PR,OVST
			172.149653 - 172.299073	47	COG6, LHFPL6
			175.918259 - 176.307832	84	BRCA2,ZAR1L,FRY,B3GLCT
		2	71.018511 - 73.55546	544	CDH9,CDH1
			81.522025 - 82.567895	276	VSTM2A
		22	2.997677 - 4.281399	289	KAT6A,AP3M2,PLAT,IKBKB,IL11,RASIP1,ISOC2,UBE2S,CIAO1,TMEM127,SEMA4C,ANKRD39,CNNM4,LMAN2L,KANSL3,ARID5A,STAMBP,ACTG2,MOB1A,MTHFD2,SLC4A5,TACR1,NCAPH,H2AZ2,COX5B,HK2,ADD2,SNRNP27,MXD1,C22H2ORF42,TIA1,PCYOX1,SNRPGP15,TGFA,
		3	42.676121 - 43.09028	110	RPS6KA2,MPC1L,SFT2D1,TBXT,
		4	39.936758 - 40.285173	114	WWC2,DCTD,TENM3
			40.285928 - 43.093403	870	TENM3,AGA,NEIL3,GALNTL6,
			77.927893 - 79.298602	344	HS3ST1,ZNF518B,WDR1,SLC2A9,DRD5,OTOP1,TMEM128,LYAR,ZBTB49,NSG1,STX18,MSX1,CYTL1,STK32B,EVC2,EVC,CRMP1
	RIR	1	41.012305 - 41.579173	106	TMTC2
			41.678914 - 41.678914	1	SLC6A15
			41.696223 - 44.139541	562	TSPAN19,ALX1,RASSF9,NTS,MGAT4C,C12orf29,TMTC3,KITLG,DUSP6,POC1B,ATP2B1,EPYC,KERA,LUM,DCN,
		10	7.30757 - 8.549742	667	RNF111,SLTM,MINDY2,ADAM1,LIPC,AQP9,ALDH1A2,POLR2M,CGNL1,TCF12,MNS1,TEX9,RFX7,NEDD4,PRTG,PYGO1,DYX1C1,CCPG1,PIGB,RAB27A,PIGBOS1,RSL24D1,
		2	24.763457 - 26.536203	498	COL28A1,MIOS,RPA3,UMAD1,GLCCI1,ICA1,NXPH1,NDUFA4,PHF14,THSD7A
			57.308164 - 58.307302	270	KIAA319,ALDH5A1,GPLD1,MRS2,DCDC2,NRSN1
		20	12.1993 - 12.617536	237	DOK5,PFDN4,BCAS1,TSHZ2
			13.034622 - 13.684045	298	SALL4,ATP9A,NFATC2,KCNG1,MOCS3,DPM1,ADNP,PARD6B,RIPOR3,PTPN1,
		3	0.735942 - 1.190897	139	VRK2,FANCL
			1.474891 - 2.12147	166	BCL11A,PAPOLG,REL,PUS1
			2.126747 - 2.163999	14	PEX13,KIAA1841
			60.831428 - 61.339559	186	NKAIN2,CLVS2,SMPDL3A,FABP7,PKIB
		4	50.523148 - 50.665209	47	ADAMTS3
			61.341209 - 63.278916	816	FAM149A,CYP4V2,F11,MTNR1A,FAT1,ASAH1,PCM1,FGL1,MTUS1,PDGFRL,SLC7A2,MTMR7,VPS37A,CNOT7,ZDHHC2,MICU3,FGF2,
		8	17.451103 - 17.91694	126	ADGRL2
	HD	1	82.429601 - 83.322718	254	LSAMP,GAP43,
			83.424127 - 83.77037	121	ZBTB2, DRD3
			83.94754 - 84.324095	150	CLDND1, GPR15
			93.090274 - 95.849746	798	POU2F1,DUSP27,GPA33,MAEL,ILDR2,ZFP92,PTGFRN,IGSF3,ADPRH,CD8,TIMMDC1,POGLUT1,BCL9,ACP6,GJA5,GJA8,GPR89A,PDZK1,HTR1F,POU1F1,CHMP2B,VGLL3,CADM2,
			135.07994 - 135.125759	20	IL1R1
			139.951166 - 140.330962	56	COL4A1,COL4A2,
			140.40021 - 142.798642	494	RAB2,NAXD,CARS2,ING1,ANKRD1,ARHGEF7,SOX1,
		13	15.931806 - 18.312239	186	FBXL21,IL9,SLC25A48,CXCL14,NEUROG1,H2AFY,PITX1,PCBD2,TXNDC15,C5orf24,DDX46,CAMLG,SEC24A,SAR1B,JADE2,UBE2B,PPP2CA,SKP1,TCF7,VDAC1,C13H5orf15,FSTL4,FNIP1,CSF2,IL3,KK34,P4HA2,PDLIM4,SLC22A4,SLC22A5,IRF1,IL5,IL13,IL4,KIF3A,CCNI2,SEPTIN8,SOWAHA,GDF9,UQCRQ,LEAP2,AFF4,ZCCHC1,HSPA4,RNF14,GNPDA1,NDFIP1,SPRY4,FGF1,ARHGAP26,NR3C1,YIPF5,KCTD16,PTPRN2,
		2	9.007009 - 10.138716	302	PTPRN2,NCAPG2,ESYT2,WDR6,VIPR2,ZMYND11,DIP2C,
		7	6.429959 - 8.773095	479	HDAC4,NDUFA1,AHR2,SLC19A1,COL6A1,COL6A2,FTCD,YBEY,POFUT2,LSS,S1B,DIP2A,PCNT,C21orf58,KMO,ITGB2,ADARB1,GLS2,STAT1,STAT4,MYO1B,NABP1,CAVIN2,TMEFF2,
			20.537783 - 22.046531	291	FIGN,KCNH7,IFIH1,FAP,GCG,DPP4,SLC4A1,TBR1,PSMD14,TANK,RBMS1,ITGB6,PLA2R1,LY75,SLC4A3,STK11IP,
			30.173288 - 31.310124	407	MGAT5,TMEM163,ACMSD,CCNT2,RAB3GAP1,ZRANB3,R3HDM1,LCT,MCM6,DARS,CXCR4,THSD7B,HNMT,
		9	17.281832 - 17.536551	139	TTC14,PEX5L,
			17.665172 - 17.920597	122	MFN1,ZNF639,PIK3CA,ZMAT3,
		1	74.109717 - 75.785352	171	NTF3,ANO2,VWF,CD9,PRMT8,TSPAN9,TEAD4,TULP3,RHNO1,FOXM1,ITFG2,FKBP4,NECAP1,FOXJ2,SLC2A14,NANOG,AICDA,MFAP5,RIMKLB,
		12	3.902852 - 4.75311	430	IARS1,SLC6A11,SLC6A1
			4.763265 - 5.251629	287	HRH1,ATG7,VGLL4,TAMM41,TIMP4,PPARG,
		2	4.719701 - 4.835884	33	PLCD1,DLEC1,ACAA1
			9.177067 - 9.324235	15	PTPRN2,
			9.501308 - 11.67809	342	NCAPG2,ESYT2,WDR6,VIPR2,ZMYND11,DIP2C,LARP4B,GTPBP4,WDR37,ADARB2,PFKP,PITRM1
			18.261082 - 19.290013	204	NEBL,PLXDC2,MALRD1,ARL5B,NSUN6,CACNB2
			27.508909 - 28.276727	166	DGKB,AGMO,MEOX2
			64.716406 - 65.587813	152	RREB1,LY86,F13A1,NRN1,FARS2,LYRM4,RPP4,CDYL
			70.535512 - 74.134614	761	CDH9,CDH1
		4	20.828662 - 21.149598	89	GUCY1B1,TDO2,ASIC5,CTSO
Game	HN-G	1	73.689772 - 74.001976	52	NDUFA9,KCNA5
			74.051624 - 76.047534	262	NTF3,ANO2,VWF,CD9,PRMT8,TSPAN9,TEAD4,TULP3,RHNO1,FOXM1,ITFG2,FKBP4,NECAP1,FOXJ2,SLC2A14,NANOG,AICDA,MFAP5,RIMKLB,PHC1,M6PR,
			76.139283 - 76.515354	73	OVST
			76.535007 - 78.069873	426	CD86,CASR,CSTB,CSTA,CCDC58,FAM162A,KPNA1,FBXO4,TAPBPL,SCNN1A,VAMP1,MRPL51,NCAPD2,CNP1,GAPDH,IFFO1,LPAR5,ING4,ZNF384,PIANP,COPS7A,MLF2,LAG3,CD4,GPR162,P3H3,GNB3,CDCA3,USP5,TPI1,LRRC23,ENO2,C1H12ORF57,PTPN6,PHB2,EMG1,LPCAT3,C1S,C1R,
			93.109603 - 94.385035	321	POU2F1,DUSP27,GPA33,MAEL,ILDR2,ZFP92,PTGFRN,IGSF3,ADPRH,CD8,TIMMDC1,POGLUT1,BCL9,ACP6,GJA5,GJA8,GPR89A,PDZK1,HTR1F,POU1F1,CHMP2B,VGLL3,
		2	66.463364 - 67.096111	184	IRF4,EXOC2,FOXF2,GMDS,
			84.236015 - 87.133015	590	TMEM245,FRRS1L,PTPN3,MOCOS,ZNF83,BAG1,CHMP5,FH,SDHA,CCDC127,SLC6A19,SLC6A18,TERT,CLPTM1L,LPCAT1,NDUFS6,IRX4,IRX2,IRX1,
			87.209615 - 87.972084	154	ANKS6,GALNT12,GABBR2,
			90.596858 - 91.224144	215	ZNF236,ZNF516
			91.269214 - 91.337113	15	TSHZ1
			101.956854 - 103.574298	357	CLUL1,COLEC12,THOC1,USP14,ROCK1,GREB1L,ABHD3,MIB1,GATA6,CABLES1,TMEM241,RIOK3,RMC1,NPC1,ANKRD29,LAMA3,TTC39C,OSBPL1A,IMPACT,
		4	21.539034 - 22.595348	198	GASK1B,TMEM144,RXFP1,C4orf46,ETFDH,PPID,FNIP2,RAPGEF2,
		8	10.019562 - 11.991813	223	PLA2G4A,PTGS2,PDC,C8H1orf27,TPR,HMCN1,IVNS1ABP,SWT1,TRMT1L,AMY1A,RNPC3,OLFM3,
			12.506407 - 14.499172	471	FRRS1,PALMD,PLPPR5,PLPPR4,SNX7,DPYD,PTBP2,RWDD3,HCCS,TMEM56,ALG14,CNN3,SLC44A3,F3,ABCD3,ARHGAP29,ABCA4,GCLM,FNBP1L,DR1,CCDC18,TMED5,MTF2,DIPK1A,RPL5,EVI5,
	LX-G	1	74.004864 - 75.650538	239	NTF3,ANO2,VWF,CD9,PRMT8,TSPAN9,TEAD4,TULP3,RHNO1,FOXM1,ITFG2,FKBP4,NECAP1,FOXJ2,SLC2A14,NANOG,AICDA,MFAP5,
			126.298735 - 128.081671	583	WWC3,SHROOM2,GPR143,TBL1X,ANOS1,PNPLA4,STS,PUDP
		17	0.721382 - 1.147174	244	UAP1L1,SAPCD2,ENTPD2,TMEM141,CLIC3,ABCA2,FUT7,Pou5f3,EXFABP,PTGDS,C8G,FBXW5,TRAF2,EDF1,MAMDC4,PHPT1,RABL6,AMBP,NRARP,EXD3,
		2	27.323307 - 28.231152	237	ETV1,DGKB,AGMO,MEOX2
			51.248876 - 53.320552	390	HECW1,STK17A,BLVRA,VOPP1,LANCL2,EGFR,SEC61G,TPK1,
		3	73.1947 - 74.751264	462	EPHA7
			80.701804 - 81.926815	547	FILIP1,TMEM3A,COX7A2,COL12A1,CD19,SLC17A5,EEF1A1,MTO1,CGAS,KCNQ5,
			82.104918 - 82.665891	226	ASRGL1,OGFRL1,B3GAT2,SMAP1,
		8	9.707974 - 11.969838	478	PLA2G4A,PTGS2,PDC,C8H1orf27,TPR,HMCN1,IVNS1ABP,SWT1,TRMT1L,AMY1A,RNPC3,OLFM3,
	Tur-G	2	18.080094 - 19.463609	445	NEBL,PLXDC2,MALRD1,ARL5B,NSUN6,CACNB2,SLC39A12,
			19.78722 - 21.069036	433	VIM,TRDMT1,CUBN,RSU1,C1QL3,PTER,MINDY3,ITGA8,FAM171A1,NMT2,RPP38,ACBD7,OLAH,CROT,ABCB1,RUNDC3B,SLC25A4,DBF4,ADAM22,SRI,STEAP4,
			27.654103 - 27.721673	20	DGKB
			27.777463 - 28.341775	113	AGMO,MEOX2,CRPPA,
		8	9.714093 - 11.483037	278	PLA2G4A,PTGS2,PDC,C8H1orf27,TPR,HMCN1,IVNS1ABP,SWT1,TRMT1L,AMY1A,RNPC3,
	XS-G	1	173.6797 - 173.712907	14	SUPT2H,EXOSC8,ALG5,
		2	51.290095 - 54.118256	496	HECW1,STK17A,BLVRA,VOPP1,LANCL2,EGFR,SEC61G,TPK1,CNTNAP2,
			119.170417 - 120.329136	361	ZFHX4,PEX2,PKIA,ZC2HC1A,IL7,
		3	1.766727 - 2.635705	228	BCL11A,PAPOLG,REL,PUS1,PEX13,KIAA1841,AHSA2,USP34,XPO1,RTN4,EML6,
			72.180149 - 73.094793	363	MMS22L,KLHL32,NDUFAF4,GPR63,FHL5,UFL1,FUT9,DIP2A,
		7	6.957082 - 7.97653	132	DIP2A,PCNT,C21orf58,KMO,ITGB2,ADARB1,GLS2,STAT1,STAT4,
		9	0.008929 - 1.138122	280	ARMC8,DBR1,MSL2,PCCB,SLC35G2,SCLY,EFHD1,
	ZZ-G	1	135.164732 - 136.348549	462	IL1RL1,IL18R1,IL18RAP,SLC9A2,MFSD9,TMEM182,POU3F3,MRPS9,
		14	8.168281 - 8.441372	162	XYLT1
		2	51.248806 - 52.943838	199	HECW1,STK17A,BLVRA,VOPP1,LANCL2,EGFR,SEC61G,TPK1
			131.389803 - 132.183526	240	OXR1,ABRA,ANGPT1,RSPO2,
		4	65.578526 - 66.363889	237	LNX1,SCFD2,RASL11B,USP46,SPATA18,SGCB,DCUN1D4,CWH43,OCIAD1,FRYL,
			86.538489 - 89.019477	856	CTNNA2,LRRTM1,ADRA1D,SMOX,RNF24,PANK2,MAVS,PTPRA,MRPS26,AVP,UBOX5,LZTS3,DDRGK1,HTR7L,SLC4A11,
		7	6.754547 - 7.971464	148	COL6A1,COL6A2,FTCD,YBEY,POFUT2,LSS,S1B,DIP2A,PCNT,C21orf58,KMO,ITGB2,ADARB1,GLS2,STAT1,STAT4,
		8	9.151497 - 11.991813	582	PLA2G4A,PTGS2,PDC,C8H1orf27,TPR,HMCN1,IVNS1ABP,SWT1,TRMT1L,AMY1A,RNPC3,OLFM3,
Wild	RJF	1	40.974692 - 41.849893	288	TMTC2,SLC6A15,TSPAN19
Local			74.294524 - 75.732613	150	ANO2,VWF,CD9,PRMT8,TSPAN9,TEAD4,TULP3,RHNO1,FOXM1,ITFG2,FKBP4,NECAP1,FOXJ2,SLC2A14,NANOG,AICDA,MFAP5,RIMKLB,
			93.738385 - 95.556401	420	BCL9,ACP6,GJA5,GJA8,GPR89A,PDZK1,HTR1F,POU1F1,CHMP2B,VGLL3,CADM2,
			141.288909 - 142.103966	130	TNFSF13B,ABHD13,LIG4,FAM155A,
			170.954119 - 172.290944	421	RNASEH2B,FAM124A,SERPINE3,INTS6,WDFY2,ATP7B,ALG11,NEK5,NEK3,CKAP2,VPS36,THSD1,SLC25A15,MRPS31,FOXO1,COG6,LHFPL6,
		2	50.846717 - 52.878443	242	GLI3,C7orf25,PSMA2,MRPL32,HECW1,STK17A,BLVRA,VOPP1,LANCL2,EGFR,SEC61G,TPK1,
			86.489184 - 88.032771	222	IRX2,IRX1,ANKS6,GALNT12,GABBR2,
			108.612895 - 109.82311	246	SNTG1,PCMTD1,ST18,
			132.516264 - 134.935085	529	NUDCD1,ENY2,EBAG9,SYBU,KCNV1,CSMD3,TRPS1,
		3	1.547574 - 3.117578	154	BCL11A,PAPOLG,REL,PUS1,PEX13,KIAA1841,AHSA2,USP34,XPO1,RTN4,EML6,SPTBN1,ACYP2,PSME4,GPR75,TLR15,ERLEC1,ASB3,CHAC2,MALL,NPHP1,TPCN3,BUB1,
		4	18.411638 - 19.829367	106	AFF2,FMR1,SLITRK2,TRIM2
			19.888081 - 19.946359	9	MND1,TMEM131L
			22.362925 - 24.000906	437	FSTL5,NAF1,NPY5R,NPY1R,TMA16,,TMEM192,APELA,KLHL2,MSMO1,CPE
			44.045882 - 44.773567	212	GPM6A,WDR17,SPATA4,ASB5,SPCS3,VEGFC,MTHFD2L,EPGN,EREG,AREG
		5	2.315571 - 3.129932	65	PRMT3,SLC6A5,NELL1,ANO5,SLC17A6
			3.254102 - 3.740316	36	GAS2,SVIP,ANO3,SLC5A12,FIBIN
			46.33107 - 47.958599	395	C14orf132,BDKRB2,BDKRB1,ATG2B,GSKIP,AK7,PAPOLB,VRK1,
		8	9.916327 - 11.447007	120	PLA2G4A,PTGS2,PDC,C8H1orf27,TPR,HMCN1,IVNS1ABP,SWT1,TRMT1L,
	SK	1	73.384821 - 75.965734	408	C12orf4,FGF6,FGF23,CCND2,NDUFA9,KCNA5,NTF3,ANO2,VWF,CD9,PRMT8,TSPAN9,TEAD4,TULP3,RHNO1,FOXM1,ITFG2,FKBP4,NECAP1,FOXJ2,SLC2A14,NANOG,AICDA,MFAP5,RIMKLB,PHC1,M6PR,
		11	1.906906 - 3.995137	531	WDR59,ZNRF1,CTRB2,BCAR1,CFDP1,TMEM17A,NUP93,MT4,MT3,BBS2,OGFOD1,NUDT21,AMFR,GNAO1,CBFB,C11H16orf7,B3GNT9,TRADD,FBXL8,HSF4,DNAAF1,HSDL1,MBTPS1,SLC38A8,NECAB2,ESRP2,NFATC3,DUS2,DDX28,GALR1L,DPEP2,SLC12A4,SLC6A2,LPCAT2,MMP2,IRX6,
		2	99.69911 - 101.307869	407	EPB41L3,ZBTB14,AKAIN1,DLGAP1,TGIF1,MYL12B,MYL12A,MYOM1,LPIN2,EMILIN2,SMCHD1,NDC8,METTL4,
		3	97.226841 - 97.226841	1	ROCK2
			97.348406 - 98.810473	590	GREB1,LPIN1,TRIB2,LRATD1,NBAS
			99.334114 - 99.895171	224	FAM49A
			100.223344 - 100.388618	81	KCNS3
		5	1.796391 - 4.584122	398	IFITM5,PGGHG,PSMD13,SIRT3,RIC8A,BET1L,VPS51,NADSYN1,DHCR7,ZDHHC13,CSRP3,E2F8,NAV2,LEUTX,PRMT3,SLC6A5,NELL1,ANO5,SLC17A6,FANCF,GAS2,SVIP,ANO3,SLC5A12,FIBIN,BBOX1,LGR4,LIN7C,BDNF,KIF18A,METTL15P1,
		8	8.675362 - 9.758404	283	BRINP3
	SG	1	36.545196 - 36.588945	8	RAB21,TBC1D15
			36.614375 - 36.614375	1	TPH2
			73.25362 - 76.139283	426	FAR2,C12orf4,FGF6,FGF23,CCND2,NDUFA9,KCNA5,NTF3,ANO2,VWF,CD9,PRMT8,TSPAN9,TEAD4,TULP3,RHNO1,FOXM1,ITFG2,FKBP4,NECAP1,FOXJ2,SLC2A14,NANOG,AICDA,MFAP5,RIMKLB,PHC1,M6PR
			126.264753 - 127.213398	206	WWC3,SHROOM2,GPR143,TBL1X,ANOS1,
		2	82.08817 - 83.15559	172	VSTM2A,FHOD3
			91.655971 - 91.714511	22	ZNF47
			91.819642 - 91.971409	26	CNDP1,CNDP2,DIPK1C,C18orf63,CYB5A
			92.254326 - 92.343985	26	SOCS6,RTTN,CD226,DOK6,CCDC12B,TMX3,DSEL,CDH19
			92.774714 - 95.454986	750	CDH7,MC2R,MC5R,RNMT,FAM21A,LDLRAD4
			95.476099 - 96.80263	322	CEP192
			97.683746 - 98.807049	268	PIEZO2,NAPG,APCDD1,VAPA,RAB31,PPP4R1,RALBP1,TWSG1,NDUFV2,
		3	35.440046 - 37.538898	441	PLD5,MAP1LC3C,EXO1,OPN3,PIGM,RGS7,GREM2,CHRM3,RYR2,
		5	14.190031 - 15.566411	428	MRPL23,TNNT3,LSP1P1,TNNI2,SYT8,CTSD,IFITM1,DUSP8,MOB2,BRSK1,TOLLIP,MUC6,AP2A2,CHID1,TSPAN4,
		9	23.014196 - 23.684468	290	TIPARP,SSR3,KCNAB1,GMPS,C3orf33,PLCH1,MME,GPR149,DHX36,ARHGEF26,RAP2B,P2RY1,MBNL1,SUCNR1,AADAC,MED12L,P2RY13,
	TB	1	73.273941 - 75.957377	569	FAR2,C12orf4,FGF6,FGF23,CCND2,NDUFA9,KCNA5,NTF3,ANO2,VWF,CD9,PRMT8,TSPAN9,TEAD4,TULP3,RHNO1,FOXM1,ITFG2,FKBP4,NECAP1,FOXJ2,SLC2A14,NANOG,AICDA,MFAP5,RIMKLB,PHC1,M6PR,
		11	2.309539 - 5.662522	1648	GNAO1,CBFB,C11H16orf7,B3GNT9,TRADD,FBXL8,HSF4,DNAAF1,HSDL1,MBTPS1,SLC38A8,NECAB2,ESRP2,NFATC3,DUS2,DDX28,GALR1L,DPEP2,SLC12A4,SLC6A2,LPCAT2,MMP2,IRX6,IRX5,IRX3,FTO,RPGRIP1L,AKTIP,RBL2,CHD9,TOX3
		2	7.739023 - 7.804782	30	PAXIP1,HTR5A
			51.096509 - 54.032376	787	C7orf25,PSMA2,MRPL32,HECW1,STK17A,BLVRA,VOPP1,LANCL2,EGFR,SEC61G,TPK1,CNTNAP2
			142.771666 - 143.779634	327	KHDRBS3
		3	51.831707 - 52.458219	326	SNX9,SYNJ2,SERAC1,GTF2H5,TULP4,TMEM181,DYNLT1,SYTL3,EZR,TAGAP,RSPH3,PLAGL1,ZC2HC1B,PHACTR2,
		5	2.018192 - 4.315728	568	NAV2,LEUTX,PRMT3,SLC6A5,NELL1,ANO5,SLC17A6,FANCF,GAS2,SVIP,ANO3,SLC5A12,FIBIN,BBOX1,LGR4,LIN7C,BDNF,KIF18A,METTL15P1
			27.412824 - 29.543667	1155	PCNX1,MAP3K9,TTC9,MED6,ADAM2,SYNJ2BP,COX16,SLC8A3,SMOC1,SRSF5,SUSD6,PLEKHD1,SLC39A9,ERH,GALNT16,EXD2,DCAF5,ACTN1,SRSF5A,ZFP36L1,RAD51B,TMEM229B,PLEKHH1,PIGH,ARG2,VTI1B,ZFYVE26,PLEK2,EIF2S1,ATP6V1D,MPP5,GPHN,
		7	6.840092 - 8.212305	217	YBEY,POFUT2,LSS,S1B,DIP2A,PCNT,C21orf58,KMO,ITGB2,ADARB1,GLS2,STAT1,STAT4,MYO1B,NABP1,CAVIN2,
	HS	1	73.28368 - 75.997115	522	FAR2,C12orf4,FGF6,FGF23,CCND2,NDUFA9,KCNA5,NTF3,ANO2,VWF,CD9,PRMT8,TSPAN9,TEAD4,TULP3,RHNO1,FOXM1,ITFG2,FKBP4,NECAP1,FOXJ2,SLC2A14,NANOG,AICDA,MFAP5,RIMKLB,PHC1,M6PR,
			141.299499 - 142.137237	288	TNFSF13B,ABHD13,LIG4,FAM155A,
		11	2.300349 - 3.910082	472	GNAO1,CBFB,C11H16orf7,B3GNT9,TRADD,FBXL8,HSF4,DNAAF1,HSDL1,MBTPS1,SLC38A8,NECAB2,ESRP2,NFATC3,DUS2,DDX28,GALR1L,DPEP2,SLC12A4,SLC6A2,LPCAT2,MMP2,IRX6,
		2	50.860153 - 54.22066	822	GLI3,C7orf25,PSMA2,MRPL32,HECW1,STK17A,BLVRA,VOPP1,LANCL2,EGFR,SEC61G,TPK1,CNTNAP2
			82.147993 - 82.909744	174	VSTM2A
			95.072413 - 96.093748	343	CDH19, CDJ7
		3	1.8537 - 2.727269	346	BCL11A,PAPOLG,REL,PUS1,PEX13,KIAA1841,AHSA2,USP34,XPO1,RTN4,EML6,SPTBN1,
		4	71.284856 - 72.300547	316	PCDH7
		5	1.853189 - 4.18054	441	RIC8A,BET1L,VPS51,NADSYN1,DHCR7,ZDHHC13,CSRP3,E2F8,NAV2,LEUTX,PRMT3,SLC6A5,NELL1,ANO5,SLC17A6,FANCF,GAS2,SVIP,ANO3,SLC5A12,FIBIN,BBOX1,LGR4,LIN7C,BDNF,KIF18A,METTL15P1,
		7	6.643888 - 8.233483	288	SLC19A1,COL6A1,COL6A2,FTCD,YBEY,POFUT2,LSS,S1B,DIP2A,PCNT,C21orf58,KMO,ITGB2,ADARB1,GLS2,STAT1,STAT4,MYO1B,NABP1,CAVIN2,TMEFF2,
		8	8.710957 - 11.994061	905	BRINP3,PLA2G4A,PTGS2,PDC,C8H1orf27,TPR,HMCN1,IVNS1ABP,SWT1,TRMT1L,AMY1A,RNPC3,OLFM3,
	BY	1	9.627539 - 11.267886	763	SEMA3E,PCLO,CACNA2D1,HGF,SEMA3C
			16.359155 - 17.707709	574	TBC1D22A,TAFA5,
			18.366805 - 19.745961	531	BRD1,ZBED4,ALG12,CRELD2,PIM3
		2	86.884182 - 87.422374	69	IRX1
		3	69.376858 - 70.925459	540	GRIK2,ASCC3
		5	1.930703 - 3.454315	197	E2F8,NAV2,LEUTX,PRMT3,SLC6A5,NELL1,ANO5,SLC17A6,FANCF,GAS2,SVIP,ANO3,
		7	1.982966 - 3.399238	660	NUP35,DUSP19,NCKAP1,FRZB,MAP2,UNC8,KANSL1L,ACADL,MYL1,LANCL1,CPS1,ERBB4,
		8	8.602658 - 11.986795	627	BRINP3,PLA2G4A,PTGS2,PDC,C8H1orf27,TPR,HMCN1,IVNS1ABP,SWT1,TRMT1L,AMY1A,RNPC3,OLFM3,

## Sheet: Sheet2
PCNX1	PCNX1	,	PCNX1,MAP3K9,TTC9,MED6,ADAM2,SYNJ2BP,COX16,SLC8A3,SMOC1,SRSF5,SUSD6,PLEKHD1,SLC39A9,ERH,GALNT16,EXD2,DCAF5,ACTN1,SRSF5A,ZFP36L1,RAD51B,TMEM229B,PLEKHH1,PIGH,ARG2,VTI1B,ZFYVE26,PLEK2,EIF2S1,ATP6V1D,MPP5,GPHN,
MAP3K9	MAP3K9	,
TTC9	TTC9	,
MED6	MED6	,
ADAM2	ADAM2	,
SYNJ2BP	SYNJ2BP	,
COX16	COX16	,
SLC8A3	SLC8A3	,
SMOC1	SMOC1	,
SRSF5	SRSF5	,
SUSD6	SUSD6	,
PLEKHD1	PLEKHD1	,
SLC39A9	SLC39A9	,
ERH	ERH	,
GALNT16	GALNT16	,
EXD2	EXD2	,
DCAF5	DCAF5	,
ACTN1	ACTN1	,
SRSF5A	SRSF5A	,
ZFP36L1	ZFP36L1	,
RAD51B	RAD51B	,
TMEM229B	TMEM229B	,
PLEKHH1	PLEKHH1	,
PIGH	PIGH	,
ARG2	ARG2	,
VTI1B	VTI1B	,
ZFYVE26	ZFYVE26	,
PLEK2	PLEK2	,
EIF2S1	EIF2S1	,
ATP6V1D	ATP6V1D	,
MPP5	MPP5	,
GPHN	GPHN	,
